# Supplementary material for: A Preliminary Study of the Response of Microcyclosporella mali to Selected Essential Oils
Source: Molecules. 2025 Jul 25;30(15):3122. doi: 10.3390/molecules30153122 (PMC12348070; doi:10.3390/molecules30153122)
Supplement: Supplementary file 1 [file molecules-30-03122-s001.zip]

Archive with 1 entries (1 files):
- molecules-3730226-supplementary.pdf
